# Supplementary material for: Gene expression profiles and physiological data from mice fed resveratrol-enriched rice DJ526
Source: Sci Data. 2016 Dec 20;3:160114. doi: 10.1038/sdata.2016.114 (PMC5170592; doi:10.1038/sdata.2016.114)
Supplement: Supplementary file 1 [file sdata2016114-isa1.zip]

Archive with 5 entries (5 files):
- i_Investigation.txt
- s_study_Hong.txt
- a_blood_Hong.txt
- a_behaviour_Hong.txt
- a_microarray_Hong.txt
