# Supplementary material for: Gene expression profiles and physiological data from mice fed resveratrol-enriched rice DJ526
Source: Sci Data. 2016 Dec 20;3:160114. doi: 10.1038/sdata.2016.114 (PMC5170592; doi:10.1038/sdata.2016.114)
Supplement: Supplementary file 1 [file sdata2016114-isa1.zip › i_Investigation.txt]

# Investigation File generated for Scientific Data with Investigation File Authoring Tool version 0.1.0 on 16/11/2016 - This metadata file is CC0
ONTOLOGY SOURCE REFERENCE
Term Source Name	NCBITAXON	BTO	UO	OBI	ERO	CMO	NCIT
Term Source File	http://data.bioontology.org/ontologies/NCBITAXON	http://data.bioontology.org/ontologies/BTO	http://data.bioontology.org/ontologies/UO	http://data.bioontology.org/ontologies/OBI	http://data.bioontology.org/ontologies/ERO	http://data.bioontology.org/ontologies/CMO	http://data.bioontology.org/ontologies/NCIT
Term Source Version	2016AA	unknown	unknown	2014-08-18		2.37	16.05e
Term Source Description	National Center for Biotechnology Information (NCBI) Organismal Classification	BRENDA Tissue and Enzyme Source Ontology	Units of Measurement Ontology	Ontology for Biomedical Investigations	Eagle-I Research Resource Ontology	Clinical Measurement Ontology	National Cancer Institute Thesaurus
INVESTIGATION
Investigation Identifier
Investigation Title
Investigation Description
Investigation Submission Date
Investigation Public Release Date
INVESTIGATION PUBLICATIONS
Investigation PubMed ID
Investigation Publication DOI
Investigation Publication Author List
Investigation Publication Title
Investigation Publication Status
Investigation Publication Status Term Accession Number
Investigation Publication Status Term Source REF
INVESTIGATION CONTACTS
Investigation Person Last Name
Investigation Person Mid Initials
Investigation Person First Name
Investigation Person Address
Investigation Person Phone
Investigation Person Fax
Investigation Person Email
Investigation Person Affiliation
Investigation Person Roles
Investigation Person Roles Term Accession Number
Investigation Person Roles Term Source REF
STUDY
Study Identifier	10.1038/sdata.2016.114
Study Title	Gene expression profiles and physiological data from mice fed resveratrol-enriched rice DJ526
Study Submission Date	26/05/2016
Study Public Release Date	20/12/2016
Study Description	http://www.nature.com/articles/sdata2016114#abstract
Study File Name	s_study_Hong.txt
Comment[Subject Keywords]	///;//;///;////
Comment[Manuscript Licence]	CC BY-4.0
Comment[Experimental Metadata Licence]	CC0
Comment[Supplementary Information File Name]	
Comment[Supplementary Information File Type]	x-zip-compressed
Comment[Supplementary Information File URL]	http://www.nature.com/articles/sdata2016114#supplementary-information
Comment[Data Repository]	figshare;Gene Expression Omnibus
Comment[Data Record Accession]	doi:10.6084/m9.figshare.3859905.v1;GSE79109
Comment[Data Record URI]	https://dx.doi.org/10.6084/m9.figshare.3859905.v1;https://www.ncbi.nlm.nih.gov/geo/query/acc.cgi?acc=GSE79109
STUDY DESIGN DESCRIPTORS
Study Design Type	parallel group design	in vivo design	replicate design	intervention design	transcription profiling design
Study Design Type Term Accession Number	OBI:0500006	OBI:0001199	OBI:0500018	OBI:0000115	OBI:0001430
Study Design Type Term Source REF	OBI	OBI	OBI	OBI	OBI
STUDY PUBLICATIONS
Study PubMed ID	""
Study Publication DOI	doi:10.1038/srep23958
Study Publication Author List	""
Study Publication Title	""
Study Publication Status	published
Study Publication Status Term Accession Number	
Study Publication Status Term Source REF	
STUDY FACTORS
Study Factor Name	feeding regime
Study Factor Type	dietary intervention
Study Factor Type Term Accession Number	ERO:0000599
Study Factor Type Term Source REF	ERO
STUDY ASSAYS
Study Assay Measurement Type	blood lipid measurement	behavioral data	transcription profiling assay
Study Assay Measurement Type Term Accession Number	CMO:0000050	ERO:0100350	OBI:0000424
Study Assay Measurement Type Term Source REF	CMO	ERO	ERO
Study Assay Technology Type	serum analyzer	animal activity monitoring system	microarray
Study Assay Technology Type Term Accession Number	ERO:0000815	ERO:0000532	OBI:0400147
Study Assay Technology Type Term Source REF	ERO	ERO	OBI
Study Assay Technology Platform	""	""	""
Study Assay File Name	a_blood_Hong.txt	a_behaviour_Hong.txt	a_microarray_Hong.txt
STUDY PROTOCOLS
Study Protocol Name	Study design	Ethics approval	Animals	Blood collection and micron-scale assays	Microarray assay	Mouse behavioral test	Microarray data acquisition and analysis
Study Protocol Type	study design	Institutional Review Board Approval	selection	Blood Product Collection	microarray assay	animal activity monitoring system	Nucleic acid microarray assay
Study Protocol Type Term Accession Number	OBI:0500000	NCIT:C70800	OBI:0001928	NCIT:C112932	OBI:0001985	ERO:0000532	ERO:0001080
Study Protocol Type Term Source REF	OBI	NCIT	OBI	NCIT	OBI	ERO	ERO
Study Protocol Description							
Study Protocol URI	""	""	""	""	""	""	""
Study Protocol Version							
Study Protocol Parameters Name	""	""	""	months post treatment	""	months post treatment	replicate
Study Protocol Parameters Name Term Accession Number	""	""	""	""	""	""	""
Study Protocol Parameters Name Term Source REF	""	""	""	""	""	""	""
Study Protocol Components Name	""	""	""	""	""	""	""
Study Protocol Components Type	""	""	""	""	""	""	""
Study Protocol Components Type Term Accession Number	""	""	""	""	""	""	""
Study Protocol Components Type Term Source REF	""	""	""	""	""	""	""
STUDY CONTACTS
Study Person Last Name	Chung	Lee	Kim	Baek	Hong
Study Person First Name	Hea-Jong	Heui-Kwan	Hyeon-Jin	So-Hyeon	Seong-Tshool
Study Person Mid Initials					
Study Person Email	""	""	""	baeksh@sunchon.ac.kr	seonghong@chonbuk.ac.kr
Study Person Phone					
Study Person Fax					
Study Person Address					
Study Person Affiliation	Department of Biomedical Sciences and Institute for Medical Science, Chonbuk National University Medical School, Jeonju, Chonbuk 54907, South Korea	Deparment of Radiation oncology, Presbyterian Medical Center, Seonam University Medical School, Jeonju, Chonbuk 54987, South Korea	JINIS BDRD institute, JINIS Biopharmaceuticals Co., 948-9 Dunsan, Bongdong, Wanju, Chonbuk 55321, South Korea	Department of Well-being Resources, Sunchon National University, Suncheon, Jeonnam 57922, South Korea	Department of Biomedical Sciences and Institute for Medical Science, Chonbuk National University Medical School, Jeonju, Chonbuk 54907, South Korea
Study Person Roles					
Study Person Roles Term Accession Number					
Study Person Roles Term Source REF					
Comment[Study Person ORCID]					
Comment[Funder]					
Comment[FundRef ID]					
Comment[Funder Term Source REF]					
Comment[Grant Identifier]					
