# Supplementary material for: Gene expression profiles and physiological data from mice fed resveratrol-enriched rice DJ526
Source: Sci Data. 2016 Dec 20;3:160114. doi: 10.1038/sdata.2016.114 (PMC5170592; doi:10.1038/sdata.2016.114)
Supplement: Supplementary file 1 [file sdata2016114-isa1.zip › s_study_Hong.txt]

Source Name	Characteristics[organism]	Term Source REF	Term Accession Number	Characteristics[organism part]	Term Source REF	Term Accession Number	Protocol REF	Protocol REF	Protocol REF	Protocol REF	Sample Name	Factor Value[feeding regime]
Joongang Experimental Animal Company	Mus musculus	NCBITAXON	http://purl.bioontology.org/ontology/NCBITAXON/10090				Study design	Ethics approval	Animals		Ctrl	Ctrl
Joongang Experimental Animal Company	Mus musculus	NCBITAXON	http://purl.bioontology.org/ontology/NCBITAXON/10090				Study design	Ethics approval	Animals		RS	RS
Joongang Experimental Animal Company	Mus musculus	NCBITAXON	http://purl.bioontology.org/ontology/NCBITAXON/10090				Study design	Ethics approval	Animals		DJ	DJ
Joongang Experimental Animal Company	Mus musculus	NCBITAXON	http://purl.bioontology.org/ontology/NCBITAXON/10090				Study design	Ethics approval	Animals		DJ526	DJ526
Joongang Experimental Animal Company	Mus musculus	NCBITAXON	http://purl.bioontology.org/ontology/NCBITAXON/10090	blood serum	BTO	BTO:0000133	Study design	Ethics approval	Animals	Blood collection and micron-scale assays	Ctrl_blood	Ctrl
Joongang Experimental Animal Company	Mus musculus	NCBITAXON	http://purl.bioontology.org/ontology/NCBITAXON/10090	blood serum	BTO	BTO:0000133	Study design	Ethics approval	Animals	Blood collection and micron-scale assays	RS_blood	RS
Joongang Experimental Animal Company	Mus musculus	NCBITAXON	http://purl.bioontology.org/ontology/NCBITAXON/10090	blood serum	BTO	BTO:0000133	Study design	Ethics approval	Animals	Blood collection and micron-scale assays	DJ_blood	DJ
Joongang Experimental Animal Company	Mus musculus	NCBITAXON	http://purl.bioontology.org/ontology/NCBITAXON/10090	blood serum	BTO	BTO:0000133	Study design	Ethics approval	Animals	Blood collection and micron-scale assays	DJ526_blood	DJ526
Joongang Experimental Animal Company	Mus musculus	NCBITAXON	http://purl.bioontology.org/ontology/NCBITAXON/10090	liver	BTO	BTO:0000759	Study design	Ethics approval	Animals	Microarray assay	Ctrl_liver	Ctrl
Joongang Experimental Animal Company	Mus musculus	NCBITAXON	http://purl.bioontology.org/ontology/NCBITAXON/10090	liver	BTO	BTO:0000759	Study design	Ethics approval	Animals	Microarray assay	RS_liver	RS
Joongang Experimental Animal Company	Mus musculus	NCBITAXON	http://purl.bioontology.org/ontology/NCBITAXON/10090	liver	BTO	BTO:0000759	Study design	Ethics approval	Animals	Microarray assay	DJ_liver	DJ
Joongang Experimental Animal Company	Mus musculus	NCBITAXON	http://purl.bioontology.org/ontology/NCBITAXON/10090	liver	BTO	BTO:0000759	Study design	Ethics approval	Animals	Microarray assay	DJ526_liver	DJ526
