# Supplementary material for: Gene expression profiles and physiological data from mice fed resveratrol-enriched rice DJ526
Source: Sci Data. 2016 Dec 20;3:160114. doi: 10.1038/sdata.2016.114 (PMC5170592; doi:10.1038/sdata.2016.114)
Supplement: Supplementary file 1 [file sdata2016114-isa1.zip › a_behaviour_Hong.txt]

Sample Name	Protocol REF	Parameter Value[months post treatment]	Unit	Term Source REF	Term Accession Number	Assay Name	Raw Data File	Comment[Data Repository]	Comment[Data Record Accession]	Comment[Data Record URI]	Factor Value[feeding regime]
Ctrl	Mouse behavioral test	0	month	UO	UO:0000035	Ctrl_0	UnprocessedBehaviouralrawdata.xlxs	figshare	doi:10.6084/m9.figshare.3859905.v1	https://dx.doi.org/10.6084/m9.figshare.3859905.v1	Ctrl
RS	Mouse behavioral test	0	month	UO	UO:0000035	RS_0	UnprocessedBehaviouralrawdata.xlxs	figshare	doi:10.6084/m9.figshare.3859905.v1	https://dx.doi.org/10.6084/m9.figshare.3859905.v1	RS
DJ	Mouse behavioral test	0	month	UO	UO:0000035	DJ_0	UnprocessedBehaviouralrawdata.xlxs	figshare	doi:10.6084/m9.figshare.3859905.v1	https://dx.doi.org/10.6084/m9.figshare.3859905.v1	DJ
DJ526	Mouse behavioral test	0	month	UO	UO:0000035	DJ526_0	UnprocessedBehaviouralrawdata.xlxs	figshare	doi:10.6084/m9.figshare.3859905.v1	https://dx.doi.org/10.6084/m9.figshare.3859905.v1	DJ526
Ctrl	Mouse behavioral test	3	month	UO	UO:0000035	Ctrl_3	UnprocessedBehaviouralrawdata.xlxs	figshare	doi:10.6084/m9.figshare.3859905.v1	https://dx.doi.org/10.6084/m9.figshare.3859905.v1	Ctrl
RS	Mouse behavioral test	3	month	UO	UO:0000035	RS_3	UnprocessedBehaviouralrawdata.xlxs	figshare	doi:10.6084/m9.figshare.3859905.v1	https://dx.doi.org/10.6084/m9.figshare.3859905.v1	RS
DJ	Mouse behavioral test	3	month	UO	UO:0000035	DJ_3	UnprocessedBehaviouralrawdata.xlxs	figshare	doi:10.6084/m9.figshare.3859905.v1	https://dx.doi.org/10.6084/m9.figshare.3859905.v1	DJ
DJ526	Mouse behavioral test	3	month	UO	UO:0000035	DJ526_3	UnprocessedBehaviouralrawdata.xlxs	figshare	doi:10.6084/m9.figshare.3859905.v1	https://dx.doi.org/10.6084/m9.figshare.3859905.v1	DJ526
Ctrl	Mouse behavioral test	6	month	UO	UO:0000035	Ctrl_6	UnprocessedBehaviouralrawdata.xlxs	figshare	doi:10.6084/m9.figshare.3859905.v1	https://dx.doi.org/10.6084/m9.figshare.3859905.v1	Ctrl
RS	Mouse behavioral test	6	month	UO	UO:0000035	RS_6	UnprocessedBehaviouralrawdata.xlxs	figshare	doi:10.6084/m9.figshare.3859905.v1	https://dx.doi.org/10.6084/m9.figshare.3859905.v1	RS
DJ	Mouse behavioral test	6	month	UO	UO:0000035	DJ_6	UnprocessedBehaviouralrawdata.xlxs	figshare	doi:10.6084/m9.figshare.3859905.v1	https://dx.doi.org/10.6084/m9.figshare.3859905.v1	DJ
DJ526	Mouse behavioral test	6	month	UO	UO:0000035	DJ526_6	UnprocessedBehaviouralrawdata.xlxs	figshare	doi:10.6084/m9.figshare.3859905.v1	https://dx.doi.org/10.6084/m9.figshare.3859905.v1	DJ526
