# Supplementary material for: Gene expression profiles and physiological data from mice fed resveratrol-enriched rice DJ526
Source: Sci Data. 2016 Dec 20;3:160114. doi: 10.1038/sdata.2016.114 (PMC5170592; doi:10.1038/sdata.2016.114)
Supplement: Supplementary file 1 [file sdata2016114-isa1.zip › a_microarray_Hong.txt]

Sample Name	Protocol REF	Parameter Value[replicate]	Assay Name	Raw Data File	Comment[Data Repository]	Comment[Data Record Accession]	Comment[Data Record URI]	Factor Value[feeding regime]
Ctrl_liver	Microarray data acquisition and analysis	1	Control group_01	GSM2085964	Gene Expression Omnibus	GSE79109	https://www.ncbi.nlm.nih.gov/geo/query/acc.cgi?acc=GSE79109	Ctrl
Ctrl_liver	Microarray data acquisition and analysis	2	Control group_02	GSM2085965	Gene Expression Omnibus	GSE79109	https://www.ncbi.nlm.nih.gov/geo/query/acc.cgi?acc=GSE79109	Ctrl
Ctrl_liver	Microarray data acquisition and analysis	3	Control group_03	GSM2085966	Gene Expression Omnibus	GSE79109	https://www.ncbi.nlm.nih.gov/geo/query/acc.cgi?acc=GSE79109	Ctrl
RS_liver	Microarray data acquisition and analysis	1	Resveratrol group_01	GSM2085967	Gene Expression Omnibus	GSE79109	https://www.ncbi.nlm.nih.gov/geo/query/acc.cgi?acc=GSE79109	RS
RS_liver	Microarray data acquisition and analysis	2	Resveratrol group_02	GSM2085968	Gene Expression Omnibus	GSE79109	https://www.ncbi.nlm.nih.gov/geo/query/acc.cgi?acc=GSE79109	RS
RS_liver	Microarray data acquisition and analysis	3	Resveratrol group_03	GSM2085969	Gene Expression Omnibus	GSE79109	https://www.ncbi.nlm.nih.gov/geo/query/acc.cgi?acc=GSE79109	RS
DJ_liver	Microarray data acquisition and analysis	1	Dongjin rice group_01	GSM2085970	Gene Expression Omnibus	GSE79109	https://www.ncbi.nlm.nih.gov/geo/query/acc.cgi?acc=GSE79109	DJ
DJ_liver	Microarray data acquisition and analysis	2	Dongjin rice group_02	GSM2085971	Gene Expression Omnibus	GSE79109	https://www.ncbi.nlm.nih.gov/geo/query/acc.cgi?acc=GSE79109	DJ
DJ_liver	Microarray data acquisition and analysis	3	Dongjin rice group_03	GSM2085972	Gene Expression Omnibus	GSE79109	https://www.ncbi.nlm.nih.gov/geo/query/acc.cgi?acc=GSE79109	DJ
DJ526_liver	Microarray data acquisition and analysis	1	Resveratrol-enriched rice DJ526 group_01	GSM2085973	Gene Expression Omnibus	GSE79109	https://www.ncbi.nlm.nih.gov/geo/query/acc.cgi?acc=GSE79109	DJ526
DJ526_liver	Microarray data acquisition and analysis	2	Resveratrol-enriched rice DJ526 group_02	GSM2085974	Gene Expression Omnibus	GSE79109	https://www.ncbi.nlm.nih.gov/geo/query/acc.cgi?acc=GSE79109	DJ526
DJ526_liver	Microarray data acquisition and analysis	3	Resveratrol-enriched rice DJ526 group_03	GSM2085975	Gene Expression Omnibus	GSE79109	https://www.ncbi.nlm.nih.gov/geo/query/acc.cgi?acc=GSE79109	DJ526
